# Supplementary material for: Dog breeds and conformations in the UK in 2019: VetCompass canine demography and some consequent welfare implications
Source: PLoS One. 2023 Jul 26;18(7):e0288081. doi: 10.1371/journal.pone.0288081 (PMC10370710; doi:10.1371/journal.pone.0288081)
Supplement: S2 File — n = 2,237,105. https://rvc-repository.worktribe.com/output/1596183. (TXT) [file pone.0288081.s002.txt]

Supplementary 2. Frequency of all dog breeds under primary veterinary care in the VetCompass™ Programme in the UK. n = 2,237,105.
https://rvc-repository.worktribe.com/output/1596183 
